# Supplementary material for: Comparative Transcriptomic Analysis of Key Genes Involved in Citrinin Biosynthesis in Monascus purpureus
Source: J Fungi (Basel). 2023 Feb 3;9(2):200. doi: 10.3390/jof9020200 (PMC9965497; doi:10.3390/jof9020200)
Supplement: Supplementary file 1 [file jof-09-00200-s001.zip]

Archive with 2 entries (2 files):
- jof-2150824-supplementary/SuppIementary Figures.pdf
- jof-2150824-supplementary/Supplementary Tables.xlsx
